# Supplementary material for: A Herpes Simplex Virus Thymidine Kinase-Induced Mouse Model of Hepatocellular Carcinoma Associated with Up-Regulated Immune-Inflammatory-Related Signals
Source: Genes (Basel). 2018 Jul 27;9(8):380. doi: 10.3390/genes9080380 (PMC6115908; doi:10.3390/genes9080380)
Supplement: Supplementary file 1 [file genes-09-00380-s001.zip]

Archive with 9 entries (8 files):
- Figure S1 CD3+CD11b''.tif
- __MACOSX/
- __MACOSX/._Figure S1 CD3+CD11b''.tif
- Figure S2-F1.tif
- __MACOSX/._Figure S2-F1.tif
- Figure S3-F.tif
- __MACOSX/._Figure S3-F.tif
- GongEtAl-SupplmentaryFig&Table-F.docx
- __MACOSX/._GongEtAl-SupplmentaryFig&Table-F.docx
